# Supplementary material for: Simple Detection of DNA Methyltransferase with an Integrated Padlock Probe
Source: Biosensors (Basel). 2022 Jul 26;12(8):569. doi: 10.3390/bios12080569 (PMC9332213; doi:10.3390/bios12080569)
Supplement: Supplementary file 1 [file biosensors-12-00569-s001.zip]

Archive with 1 entries (1 files):
- biosensors-1778853-supplementary.pdf
